# Supplementary material for: Engineering Stability: Cholesterol-Modulated Liposome Response to Physical and Chemical Stressors for Enhanced Antimicrobial Activity
Source: Pharmaceuticals (Basel). 2026 Feb 26;19(3):366. doi: 10.3390/ph19030366 (PMC13029226; doi:10.3390/ph19030366)
Supplement: Supplementary file 1 [file pharmaceuticals-19-00366-s001.zip]

Archive with 1 entries (1 files):
- pharmaceuticals-4072440-supplementary.pdf
